# Supplementary material for: Exocytosis of the silicified cell wall of diatoms involves extensive membrane disintegration
Source: Nat Commun. 2023 Jan 30;14:480. doi: 10.1038/s41467-023-36112-z (PMC9886994; doi:10.1038/s41467-023-36112-z)
Supplement: Supplementary file 8 — Source Data [file 41467_2023_36112_MOESM8_ESM.xlsx]

## Sheet: Fig S3
hour	culture	n	gb	ev	lv				Variable	Description
0	1	106	2	0	17				hour	Number of hours after the end of light starvation
0	2	104	0	1	6				culture	Culture number (4 replicates)
0	3	109	2	4	6				n	Number of cells counted without fluorescent silica
0	4	130	1	0	8				gb	Number of cells counted with fluorescent girdle bands
2	1	91	2	0	8				ev	Number of cells counted with fluorescent early valves
2	2	99	6	0	12				lv	Number of cells counted with fluorescent late (mature) valves
2	3	92	6	0	6				total	Number of cells counted
2	4	106	26	1	2
4	1	49	85	0	14
4	2	30	64	0	4
4	3	38	87	0	4
4	4	23	78	1	9
6	1	6	93	2	9
6	2	0	103	0	6
6	3	1	86	5	13
6	4	0	91	5	12
8	1	0	65	50	10
8	2	0	56	35	15
8	3	0	79	38	10
8	4	0	42	47	22
10	1	0	23	41	46
10	2	0	33	31	59
10	3	0	9	35	74
10	4	0	13	14	82
12	1	0	8	9	91
12	2	0	8	8	92
12	3	0	4	8	92
12	4	0	6	7	91
14	1	0	0	1	99
14	2	0	10	0	93
14	3	0	1	2	104
14	4	0	0	1	102

## Sheet: Fig S5
ID	Timepoint	sumRawIntDen				ImageJ analysis file of FM4-64 fluorescence images of S. turris
L8	1	15422497				A: Cell ID
L8	2	16361655				B: frame in timeseries
L8	3	16084908				C: sum of the intensity values of the pixels in the z-stack
L8	4	15535134
L8	5	15407076
L8	6	19192696
L8	7	17988235
L8	8	17984564
L8	9	17302667
L8	10	17222444
L8	11	17370842
L8	12	17655036
L8	13	17731332
L8	14	18000205
L8	15	17851869
L8	16	18002511
L8	17	17914824
L8	18	18030137
L8	19	17919436
L8	20	17971396
L8	21	17911155
L8	22	18195363
L8	23	18033669
L8	24	17929527
L8	25	17864154
L8	26	17855302
L8	27	17734191
L8	28	17848297
L8	29	17925891
L8	30	17889259
L8	31	17555744
L8	32	17589263
L8	33	17682727
L8	34	17718180
L8	35	17576925
L8	36	17989602
L8	37	17814074
L8	38	17609391
L8	39	17114648
L8	40	17407930
L9	1	13929672
L9	2	13763596
L9	3	13826909
L9	4	13950226
L9	5	13900344
L9	6	14033305
L9	7	15265933
L9	8	15176181
L9	9	16789729
L9	10	17021473
L9	11	16155859
L9	12	16556332
L9	13	16624750
L9	14	16609159
L9	15	16261363
L9	16	15984661
L9	17	16092296
L9	18	15898405
L9	19	15828509
L9	20	15407787
L9	21	15504146
L9	22	15482030
L9	23	15694216
L9	24	15551858
L9	25	15688459
L9	26	15278974
L9	27	14973509
L9	28	15224882
L9	29	15295915
L9	30	15474883
L9	31	15193724
L9	32	15574522
L9	33	15343959
L9	34	15715376
L9	35	16070480
L9	36	16269798
L9	37	15888415
L9	38	15758365
L9	39	15356983
L9	40	15278393
L10	1	16755175
L10	2	17217550
L10	3	17544989
L10	4	17378019
L10	5	16954716
L10	6	16952645
L10	7	17488295
L10	8	17766699
L10	9	17767299
L10	10	21702484
L10	11	19274308
L10	12	19060872
L10	13	18668524
L10	14	19164843
L10	15	18935844
L10	16	19075537
L10	17	19101638
L10	18	19407271
L10	19	19118177
L10	20	19430666
L10	21	19100248
L10	22	19235165
L10	23	19240188
L10	24	19116795
L10	25	18991698
L10	26	18864697
L10	27	18961388
L10	28	18914986
L10	29	18839349
L10	30	19296863
L10	31	18955855
L10	32	19416357
L10	33	19336738
L10	34	19118427
L10	35	19491183
L10	36	19314991
L10	37	19266976
L10	38	19415455
L10	39	18910449
L10	40	18874632
L11	1	9945147
L11	2	10319988
L11	3	10681637
L11	4	10879213
L11	5	11029372
L11	6	11232075
L11	7	11475654
L11	8	11781618
L11	9	12086893
L11	10	12195919
L11	11	12265234
L11	12	12516418
L11	13	12723661
L11	14	12925711
L11	15	13005406
L11	16	13374610
L11	17	13627585
L11	18	14149735
L11	19	17031960
L11	20	15551943
L11	21	16646894
L11	22	16382535
L11	23	15793546
L11	24	15737409
L11	25	15465983
L11	26	15655584
L11	27	15844660
L11	28	15945676
L11	29	16139278
L11	30	16089848
L11	31	16428431
L11	32	16208644
L11	33	16271989
L11	34	16341511
L11	35	16476099
L11	36	16468895
L11	37	16564236
L11	38	16558475
L11	39	16559131
L11	40	16909916
L12	1	14004072
L12	2	14368041
L12	3	14475611
L12	4	14802480
L12	5	14743517
L12	6	15182703
L12	7	15491233
L12	8	15967569
L12	9	19091198
L12	10	19595698
L12	11	19115328
L12	12	19055040
L12	13	19397411
L12	14	19858649
L12	15	19988434
L12	16	20026257
L12	17	20115913
L12	18	19798160
L12	19	19339101
L12	20	19101708
L12	21	19376518
L12	22	19232807
L12	23	19711746
L12	24	19312877
L12	25	19390247
L12	26	19641214
L12	27	19956345
L12	28	20040435
L12	29	20317944
L12	30	20675393
L12	31	20764583
L12	32	21008358
L12	33	20627396
L12	34	21066955
L12	35	21165361
L12	36	20985176
L12	37	21334681
L12	38	21472640
L12	39	21689052
L12	40	21756642
L13	1	11146323
L13	2	11660550
L13	3	12165326
L13	4	12318593
L13	5	12802254
L13	6	13203823
L13	7	13534091
L13	8	13836411
L13	9	14316552
L13	10	14357671
L13	11	14725990
L13	12	14999590
L13	13	15057826
L13	14	15014446
L13	15	15341733
L13	16	15212277
L13	17	15618575
L13	18	16339656
L13	19	16527114
L13	20	16118614
L13	21	15679582
L13	22	15022046
L13	23	13909646
L13	24	14457118
L13	25	15664674
L13	26	15023851
L13	27	14537333
L13	28	13500247
L13	29	13540140
L13	30	13283212
L13	31	12887021
L13	32	13224225
L13	33	14213607
L13	34	14333571
L13	35	15215795
L13	36	16046362
L13	37	16388293
L13	38	16770091
L13	39	16707198
L13	40	16632204
L14	1	9447436
L14	2	9609708
L14	3	9886827
L14	4	10132906
L14	5	10447341
L14	6	10724526
L14	7	10964007
L14	8	11214884
L14	9	11587043
L14	10	11926153
L14	11	12188802
L14	12	12532706
L14	13	12657331
L14	14	12940659
L14	15	13535501
L14	16	13928025
L14	17	14202322
L14	18	14531938
L14	19	14810766
L14	20	14923040
L14	21	15100117
L14	22	15009443
L14	23	17879204
L14	24	17230024
L14	25	16979623
L14	26	16040785
L14	27	15626550
L14	28	15401399
L14	29	14765886
L14	30	14695887
L14	31	13990683
L14	32	13995991
L14	33	14065750
L14	34	14417884
L14	35	14659775
L14	36	14677326
L14	37	14686063
L14	38	14736767
L14	39	14142833
L14	40	14566776
